# Supplementary material for: Digital Anthropometry: A Systematic Review on Precision, Reliability and Accuracy of Most Popular Existing Technologies
Source: Nutrients. 2023 Jan 7;15(2):302. doi: 10.3390/nu15020302 (PMC9864001; doi:10.3390/nu15020302)
Supplement: Supplementary file 1 [file nutrients-15-00302-s001.zip]

Archive with 1 entries (1 files):
- nutrients-2082242-supplementary.pdf
